# Supplementary material for: Comparative analysis of mitochondrial genomes of maize CMS-S subtypes provides new insights into male sterility stability
Source: BMC Plant Biol. 2022 Oct 1;22:469. doi: 10.1186/s12870-022-03849-6 (PMC9526321; doi:10.1186/s12870-022-03849-6)
Supplement: Supplementary file 9 — Additional file 9. [file 12870_2022_3849_MOESM9_ESM.txt]

aaaagtatacaagcacatgtccaatctacataaagataccaaccaggtatctacttcaaagacagggcgtcggcgatcct
ctactattaagagacagataacaatggtgccgacagagatggacagaactgcagagaatacctctccggagaagtcctta
catgtctcaaactaaataaatccaacctgcaagaagacacacaaaaaatacaaatatggcaaaacatactactaagggta
ccgggcattcgatgtttatatctcctcgtaaaattgcacatattccccaaattaattgcgaaaagcagaagctggtttta
gaagtacgatctatctataacgattcttggagggttcgaggtgtgctgcctttcatgattaatgatttcataaatcaatt
gaacttaacaggtaaataccgttttggtcccgttgtttattatcaaataaatattaaggagattccgcctttaatctatg
atgtgattcgtatggaagcatcgaagggctatttatggttggatgaaaggaatctggatactcatagtcttataggagtg
tataagtgtagagttcctatggacctacttgtattgaaggggttatctaatgttattttaacaacagttaataaagctca
gcctaacatttctaaattcaaagatctgaaagccatgcattacgcattcttgaatcgacaagaaaatgtcgttaaagtcg
ttagtattgatttgagtgattgtatggattatatacctacttcgcgtatattaacatcccagaaatttacaaaacaatat
ggactatattacaatctggttgaacggattatagatctccctatctatgactttcataatcacagctttttcccctccac
ggggataacacctataggtgaaataacacacgttatattgcataatttctatcagaatactgtagattccttgctcgagt
ctcggtatccggggatcacctatagtcgatacggtcatgaactatttattctttgtaaacaaactgacgaattcacaatc
gacgattgtgacatagataacatattagaagtactagatctatatagtgtagatattaactggtcgtccgatgggttatt
aatggccgacaacaatgacaaagctcttatccttcatgaggatggcagccttgaggtgtggaattcagaagacatttgat
catggtatccctattgtaagaatacccgcgaaggtaaagctagataggtctactcggcagataggaaagcctacctcgca
gaagatatctaccatgatgctactcggctcttagaggactgatcgatcttttattttgcaactcgctactcacctccagc
tagtagattagctcttctcttcctgaacttacacccggaaaatatagggttataacgaaaggttaataaaaacgaaatct
ttagtgatatgtattgatcatgcgtttaaaattgaaaagaaagatttatcgtgcagatttcagtgaatataaggggttgc
ggtctctctataacagggctacagataatttatatagccacctacaaagggcattagaaaagtatgaaaacttcggtgtt
tctgcaaaacataaagtattgcaatgtttagtacacgtggtgacatcacaatcagacaacagtgttaggtatgtctatgg
gaacatctttgcactagttagattaggtacttatgtaacagtgtggtactgttatactgagagcgcaccagatttcatat
ctgtggacccgcactatcttgatatagaattgattattgatttattcaaagttcgtaaattattcgtatggattccatac
gaggaagtgattagtacatcaatcttagaagcttatgatgcggttgtggaaaggacggctttaacggattgcttggatag
aaagttgagagaagaggaattgtcggataaattcgaattctgggggaaatgctctgatggtgatcataccatagattctg
tagaggagaatgccactatagaatatgctagcagtaaagaaggtagtgcctgtaaagagggggtggatagtagctgtaaa
gaagaaggtggtggctgtgaagaagaaggtagtgggagtgaagaagatagtgacgatagtgacaatcctagatacctggc
attcggtgtggttgtccttgtaggtgtgttattatacgtctggtattgttctaggtaattctatatttattgtgaaaacc
agaaataagagtttcagttcatacttggcggtaaagggataacctttttgtcttgagtggaaatagaattccttttgcaa
agctagctcttatggcgcattggtgcacaatcgtgcactgcttcttcctcataaaagaacccggctttccttcctatatg
tttaggagaaaaaccttatccattaagagatggaacttcaagagctgctaggtctagagggaagttgtgagcattacgtt
cgtgcattacctccataccaagattagcacggttgatgatatcagcccaagtattaataacgcgaccttggctatcaact
acagattggttgaaattgaaaccatttaggttgaatgccatagtactaatacctaaagcagtgatccagatccctactac
aggccaagcagccaatcagtcgtgtaaagaacgagagttgtggaaagaaactagcctagcgtattggatggaagattcga
ttcatcgacctaaagaaccgtgccgggggtgccgtgagcagccacacctactacttgactcttcctcttgaccgaatggc
gaacccagattcttcatttttcaccggtttccctgccacgaacaatttatttgcgtagtaaatagagtaaggatcaaaga
gtataccactaaacaagacccttatagagcagagagagagacaaaggacataacaagacccttatagaaagtaaaaaaga
taatcaaaggcattccctggtttactaacccttatagagtacatgagccaaagcacaatccatcccttccaatcagacaa
gaaggaatccgatgtattgatcttcgtctgtactgtgctgtacaagacaattaccaaagatcacaactaatgatctgttt
gacacaagacatgacatgacctggcggatcatatacagaaatgggtttagccttctccttggcttgactcttgtaagtga
aaggttggatcatatctggtttccgggaaggtgcctcgctattcctctgttttgtagctgactagtaaaggtggcctagc
ctgcacaggttcgttggtttcagcttctgctttacttgagtggtttcgggctctgtttggtattagcttgagaagcggtt
gtaattgttcattcatatcttgtttcagcaatggtctatactatagagctcgggaatgcattccatgcctattcttcaat
atgagaaggggtgtctccccctcttagaggctttcctcttagcttagaggctttcctctttttagcagcatcagctttaa
tctcccgattagcaatcatgatttccgaattagaaaattcatttcggagatcttcattctcctctaacaaattcataatt
atccgataggaggtcggattgatacttttcacatcaaagtcacctatatggcagggcttagtatcaacccatactccatt
tttgtcgaacacatactccctctttttactttctaaccccatggtatacttacacattttctcttgaaccaacagttcac
ggaagtttctactgaactttcggacatatgaaatcacttttttagccctagggtcagctagctggttgatgaaccattct
tcatcagcctcatctttacccgctcctttaaactttattatgggttggtccacactagatgccttaagcatataggactt
aggtgctaaaaagatgccatattcgacaaagtgctcatgcttaaacttacccaaagcggtaggtgatacctcttcttcag
gaagttccctctcaacaacgactgagtccgtatccgtgtaatagcagtcatccctcgaaatgaatgggtgcattcttatg
cgggcataacccgtgacagcggctgatatttgaacagcagcataagtagggcggtctgaactaagcttcagtaaatccaa
acttctgacatttttgcatgttactaggcacttgtctgaactaagctcataactttgaacaaacccatcattatagagag
ctaattttctactttcttctgtagaaacaatttgagtcgttgtgctttcggggctgatcccgaacctcccgtagagactg
ttcatggtgattttatagatgaaatccagagctttctcccctttagccttagcatcaagccttttgctgtagatgtcgta
cacaaaacgcttgaatggtgattcctttctatcaaagatatatccacagatcgggtatactttgtagcccaaacttactg
catacttaagctcctcagaaaaataaacaccgagaaatctccccgtggggaagattatcgtaccatcatcctttttataa
ggtagaagaggctttttaatatgcttaggacaaattataaaagctctaatgaacccaaacatatcattcaacacaatctt
tgatttctttgatcctagatcactaacccagcgggtcttgcctataggcatatcatctagcatagatgaggggtatagag
aatttacatcataataatacaaattctccccgtatggcttatacacgtccgtgtgaccaccgtagtagccttccctaata
aattgagcctcattatcgtcaggaatgtagatccgattatcatcatcatccttatagtaaacacgtctaaatatttttag
ggccaatgctgatattgttaatactttaaggatatcaatcccatactcttcccaaataatggctttagcgcgttgcataa
cagcagctgttattagaatatcttgtttaagataagttaaagagtcttccctaatactaggtagtttatcaacggtgaca
ttctggtgatcgaaagatcccttcccccccaattctgggcaaaaactatcggctagatcagcgagctttactttcaacag
gaggtacgaatccatgaacgttaaaacaagccttttatccccatttttggataccttatacagttttatggaataaatac
agtcgtttctcatgatgggctctatatgacagtttttataacttttagttaaaaaagagagtatcataataccgtcgaac
tgagataaattgtgaaagtatacaaccattgaacttcctcttctttgaacatcctttactattctattaatcatctctgt
gagcatcttttcactcatatcgtgaaaatcctggcacacttttgagtagtcatgtgcatagaacgtcgtaatatggtccg
cgttaacccgcttttccatatcaaccatcatatacccccctgcgtagggcacgtgagttttgtcgacatccgtgtctcgt
ctttttaataaaagagtttctagatcagcaacaaaaaatagagttttgtttttcatttctgttttatcgacagggatata
tgactgatagcgtctttttgaacgtcgacccatcttgggtatttctaaattatttatgtcgctgtatttaataagtgctc
ccttcagatagttcaaagattcatctttagttggaattgaagcttgattcaaatctatactaccctctgaataagccctg
acactgattgcttcaacatcgcaactttggtagttttctgcgtacttattcaacacatttattatttcttttaatatgaa
ctcattagcaatgcgggttccatcagcatatgtaagcttaattgcttttgataaagtaatattaatgggattaccatcta
tattcaatcgatattggagtgtgaacttcgcggaaccctggattgatgggtaaaccctatttattaacaattccataaat
gctgaagcaagcatggtaaccgcccctgctttaggatagggctcctcaaagtcttgtaccgcaatgaggtgtccctcata
cgggattacatatcgcggttcaccacgatagcatttatgcacatccttaagaaaacgctcaaactgctcgcgcgttagcg
attcgtatctcatatagttcatatttttcttttttgtgtgtcttcttgcaggttggatttatttagtttgagacatgtaa
ggacttctccggagaggtattctctgcagttctgtccatctctgtcggcaccattgttatctgtctcttaatagtagagg
atcgccgacgccctgtctttgaagtagatacctggttggtatctttatgtagattggacatgtgcttgtatacttt
