# Supplementary material for: Comparative analysis of mitochondrial genomes of maize CMS-S subtypes provides new insights into male sterility stability
Source: BMC Plant Biol. 2022 Oct 1;22:469. doi: 10.1186/s12870-022-03849-6 (PMC9526321; doi:10.1186/s12870-022-03849-6)
Supplement: Supplementary file 10 — Additional file 10. [file 12870_2022_3849_MOESM10_ESM.txt]

aaagtatacaagcacatgtccaatctacataaagataccaaccaggtatctacttcaaagacagggcgtcggcgatcctc
tactattaagagacagataacaatggtgccgacagagatggacagaactgcagagaatacctctccggagaagtccttac
atgtctcaaactaaataaatccaacctgcaagaagacacacaaaaaatacaaatatggcaaaacatactactaagggtac
cgggcattcgatgtttatatctcctcgtaaaattgcacatattccccaaattaattgcgaaaagcagaagctggttttag
aagtacgatctatctataacgattcttggagggttcgaggtgtgctgcctttcatgattaatgatttcataaatcaattg
aacttaacaggtaaataccgttttggtcccgttgtttattatcaaataaatattaaggagattccgcctttaatctatga
tgtgattcgtatggaagcatcgaagggctatttatggttggatgaaaggaatctggatactcatagtcttataggagtgt
ataagtgtagagttcctatggacctacttgtattgaaggggttatctaatgttattttaacaacagttaataaagctcag
cctaacatttctaaattcaaagatctgaaagccatgcattacgcattcttgaatcgacaagaaaatgtcgttaaagtcgt
tagtattgatttgagtgattgtatggattatatacctacttcgcgtatattaacatcccagaaatttacaaaacaatatg
gactatattacaatctggttgaacggattatagatctccctatctatgactttcataatcacagctttttcccctccacg
gggataacacctataggtgaaataacacacgttatattgcataatttctatcagaatactgtagattccttgctcgagtc
tcggtatccggggatcacctatagtcgatacggtcatgaactatttattctttgtaaacaaactgacgaattcacaatcg
acgattgtgacatagataacatattagaagtactagatctatatagtgtagatattaactggtcgtccgatgggttatta
atggccgacaacaatgacaaagctcttatccttcatgaggatggcagccttgaggtgtggaattcagaagacatttgatc
atggtatccctattgtaagaatacccgcgaaggtaaagctagataggtctactcggcagataggaaagcctacctcgcag
aagatatctaccatgatgctactcggctcttagaggactgatcgatcttttattttgcaactcgctactcacctccagct
agtagattagctcttctcttcctgaacttacacccggaaaatatagggttataacgaaaggttaataaaaactcaatctt
tagtgatatgtattgatcatgacaaatatcatttcaacttgaaataatcaaacgctaaatctacgctatacgctttatac
atcactaaatagaaatggaaataatgaaataagctcttgaatgttttccctgtctcaaggggggagaaacatctgtattc
acagcgaaagaagcccactttcccacacttctttcccacacggctaccaagtagttggtagtggtggcctcggtatttgt
atatacctactaaaccgggatatcaaatatgttttatgctgagaaagctgcagggaatcagttgagtaaaacaacattta
ataatggatgcagtagtcatcctcacctttatcaagcgaatccgcctgagtaccattagtattatcactactccatacag
gatcactagcaaactcaagattattcttgtattccaaccatctactaaccccttcatctgaagagatatcatcagtatac
ctcatgtataccttgatgattttatcacgacaagattcccatctaactaaagatatttttttagttttactcatccataa
acatgaaaagcacttaagaagaagatctttcggaatcactatagatttgattctagccttagtaatatcaacacttccaa
aatcgggaatcaatggattctgtaaatcaatcatcatacgatctaacatagagcgctcttccacggagaataagtgttta
ttttgaggatgttcgttttgtattgcaggtataagtatatgatcaaataaaaatttgtttattatgatgagtgggtgccc
catacgaaagattgaatccctataaagggtcggcaaaatgctagcatattcaggcatagttataaaattatcatgtactg
cgtatataggaattgaggaagcattctcgagtttattgataaagtcaacaagctggatagcagtaaatgcatccttttga
tggatgaagttggcaaaggttgaggttgagctctttctaatatcgttatcgtttaacggtataagcattttagccgatgt
tgttttcacctccttttcgttatttttggttgtttcatactgtattttcatttttacgcgtttacgccgcttatatgttt
gcagcgttacccagtacggcgtactatataccaccggtttatcctgtcctgctccaaaccagctaacataattgataaga
tccataagatctttcatttttccaaaattcactttccaatatgtagaaatatgttttgaaattaggtttattccctcgga
atccgacttaccctttaatagatcttcaacatccttttttaaggtataatcggttttcccatacatcatgggcataaaca
ttttctttaccacattgcgatcaaatatactaacaatcttagctaatacactttcttgatctttttcattaggcgtaagt
agtttaattgctagttctatcttttcttcagcgatgagatactttattaaacaaccccgcatgaattcatatatatccct
gatatatctgccatccgtatttgttttttttaaaagatttgtatgtatcccataatcaatatccaacaaaaagtaactca
taatctgataagcacttgctgaggcatcttggaatactggtgtgtatcgcagcacagacaagtcttttgtatccgcgtac
gtcttcaaacttatacatgatgatatatactgaaatgggtgcctgcagcacagtgtatccacaaagatatctttttcaaa
gaatgtaggtttactttgcatatcttctattttattatagataaactccagagcctctcggtatacaccaaatttcgatt
tatggtatgccgctgatataaggaaattatggaggattctatccccaacatcactatttatagtatgtgctgctgagtca
tcactttcatcaaatatgatgagtgatctcactaaatcacgttcgtggaaatggaagggtccatggcggtaatttcgccc
cctgaagtccagaaagattggaaaatagattttataatctagataagcctcagctattttcatagtatatagttcgaagg
ttgacgcgtgtatattttttaacaatacagatttcaactcactatatcgataaatcgttgaaagctcctcgtgtttaaac
aaaaggctagatagtagcctgagcgcctcctttcgtttaaataaagctagattcttcggcctgagaagccccacggacac
taatacactccaatgtttttgtataaaatcatagactaatttattaattcgatagggctgccgctgaagcttcttcacag
cactcaacactggttgagatctctcgcgatcgatatgtatgtcaaatacaccataatctttttcacttaagagagtcgga
ctatctccactctccctttgtagggatgtgaggtaaccacctctataactcgatagaggggtcagattcgttatatatgg
atccgagacttccgcggttgcggtgggccgtaattcccaatcggctggagggtataccataggtaaggttgaacagaagg
gtagatctttaatgtcaaatagacaatctacatagcccgggtatattacattttttggcttcttattcttcttatcaaag
agaaaaacaggttttttgacttctatcaatttcctgctagccagccagccaaacagggcttcccctataccgggctcctt
atgtttactgattcgaactctttttcgattcgtttgttttgatatgctctttttctttctatccagctcggaatgtacat
caccattaaaggtatccacacctttatcttgcaataagatgttttcatcttcatttatctgcttatcaccccgcttagct
tttttgcgctttctatcctcagcgattatacgattatactcaatcttagctgcggaatctagttcactcaccaatgtagc
aacttgaacactagccttatccaaagcaaacacattaaactgcttgcttaagacaaatacaactatacattccagtgtat
aggtgcccatagctctaacgatatctagatcgtctggtttctctaacttatcaagaaggtaatcctttgctgtttgctca
tctatattgatgaacttattcttcaactgacctaatgattcatagacattggcctcataaaaatacatagtcatacgttc
tattttagtttgaatgccttttaattcctcagccgtctgattggtcttattattagaatgatctagtagtgtattaaaca
ctttatctttatttaagggttccctgtaccccgaattcatcataacctcattttcatatgtttcaatgaattcatcccag
aattggtagagttttcccatatcctcagctgtgcgctgaccccctggagggatccagtgttcagcgttgtacttattatt
ttgcaaaccccaacgtttgactgtgtcaacattgatatcttctgaagtaccgacttctacaccccgcgttagtctctcca
attcagtctgcatagactctcctagctgctctcttttttcatcctctaaatcagggtctctatccgttgataccctaact
gactccctgatcgggttataattacagttaaagaaatcgctcttaattttatctttctgccattctaattcacgcatttc
tttctcatatctaagctcatactcgtattctctatatttcaattgaggaatctgactctttttcaagagtcttttcactt
cggccaatttttttgctgtcagtggaggatacttcatatttttcttttttgtgtgtcttcttgcaggttggatttattta
gtttgagacatgtaaggacttctccggagaggtattctctgcagttctgtccatctctgtcggcaccattgttatctgtc
tcttaatagtagaggatcgccgacgccctgtctttgaagtagatacctggttggtatctttatgtagattggacatgtgc
ttgtatacttt
